# Supplementary material for: Resection of Eloquent Located Brain Tumors by Mapping Only—A Feasibility Study
Source: Brain Sci. 2023 Sep 25;13(10):1366. doi: 10.3390/brainsci13101366 (PMC10605432; doi:10.3390/brainsci13101366)
Supplement: Supplementary file 1 [file brainsci-13-01366-s001.zip]

Archive with 1 entries (1 files):
- brainsci-2596611-supplementary.pdf
